# Supplementary material for: Fine Mapping and Candidate Gene Search of Quantitative Trait Loci for Growth and Obesity Using Mouse Intersubspecific Subcongenic Intercrosses and Exome Sequencing
Source: PLoS One. 2014 Nov 14;9(11):e113233. doi: 10.1371/journal.pone.0113233 (PMC4232600; doi:10.1371/journal.pone.0113233)
Supplement: Table S1 — Training genes used in prioritization of candidate genes. (XLSX) [file pone.0113233.s002.xlsx]

## Sheet: Table S1
Table S1. Training genes used in prioritization of candidate genes.
Trait	Gene symbol	Gene name
Body weight	Gh	growth hormone
	Ghr	growth hormone receptor
	Ghrh	growth hormone releasing hormone
	Ghrhr	growth hormone releasing hormone receptor
	Igf1	insulin-like growth factor 1
	Igf1r	insulin-like growth factor I receptor
	Igf2	insulin-like growth factor 2
	Prl	prolactin
	Stat5b	signal transducer and activator of transcription 5B
Obesity	Adrb2	adrenergic receptor, beta 2
	Adrb3	adrenergic receptor, beta 3
	Apoe	apolipoprotein E
	Cart	CART prepropeptide
	Enpp1	ectonucleotide pyrophosphatase/phosphodiesterase 1
	Ghrl	ghrelin
	Insig2	insulin induced gene 2
	Lep	leptin
	Lepr	leptin receptor
	Mc4r	melanocortin 4 receptor
	Pcsk1	proprotein convertase subtilisin/kexin type 1
	Tgfb1	transforming growth factor, beta 1
