# Supplementary material for: Fine Mapping and Candidate Gene Search of Quantitative Trait Loci for Growth and Obesity Using Mouse Intersubspecific Subcongenic Intercrosses and Exome Sequencing
Source: PLoS One. 2014 Nov 14;9(11):e113233. doi: 10.1371/journal.pone.0113233 (PMC4232600; doi:10.1371/journal.pone.0113233)
Supplement: Table S2 — Additive and dominance diplotype effects for body weight and weight gain in the F2 populations obtained from B6×SR2 and B6×SR12 intercrosses. (XLSX) [file pone.0113233.s003.xlsx]

## Sheet: Table S2
Table S2. Additive and dominance diplotype effects for body weight and weight gain in the F2 populations obtained from B6×SR2 and B6×SR12 intercrosses.
			Diplotype effect				Degree of
Sex	F2 population	Trait	Additive	P value	Dominance	P value	dominance	Inheritance
Male	B6×SR2	Wt1	-0.025 ± 0.046	0.58	0.077 ± 0.068	0.27	-	-
		Wt3	-0.177 ± 0.132	0.18	-0.181 ± 0.196	0.36	-	-
		Wt6	0.039 ± 0.219	0.86	0.084 ± 0.324	0.8	-	-
		Wt10	-0.042 ± 0.198	0.83	0.067 ± 0.291	0.82	-	-
		Wt14	0.013 ± 0.214	0.95	0.112 ± 0.313	0.72	-	-
		Gain1-3	-0.090 ± 0.116	0.44	-0.218 ± 0.171	0.21	-	-
		Gain3-6	0.255 ± 0.169	0.13	0.163 ± 0.251	0.52	-	-
		Gain6-10	-0.054 ± 0.144	0.71	-0.009 ± 0.213	0.97	-	-
		Gain10-14	0.058 ± 0.087	0.51	0.026 ± 0.126	0.83	-	-
	B6×SR12	Wt1	-0.025 ± 0.060	0.67	0.065 ± 0.099	0.51	-	-
		Wt3	-0.014 ± 0.119	0.91	0.163 ± 0.193	0.4	-	-
		Wt6	0.356 ± 0.283	0.21	0.777 ± 0.448	0.089	-	-
		Wt10	-0.278 ± 0.272	0.31	0.321 ± 0.436	0.46	-	-
		Wt14	-0.236 ± 0.284	0.41	0.132 ± 0.456	0.77	-	-
		Gain1-3	0.013 ± 0.103	0.9	0.069 ± 0.168	0.68	-	-
		Gain3-6	0.335 ± 0.263	0.21	0.622 ± 0.410	0.14	-	-
		Gain6-10	-0.646 ± 0.259	0.017	-0.532 ± 0.410	0.2	-0.82	Add
		Gain10-14	0.041 ± 0.106	0.7	-0.295 ± 0.168	0.084	-	-
Female	B6×SR2	Wt1	0.079 ± 0.051	0.12	-0.074 ± 0.072	0.31	-	-
		Wt3	-0.001 ± 0.117	0.99	0.052 ± 0.168	0.76	-	-
		Wt6	-0.101 ± 0.183	0.58	-0.244 ± 0.258	0.35	-	-
		Wt10	-0.036 ± 0.159	0.82	-0.259 ± 0.224	0.25	-	-
		Wt14	-0.050 ± 0.158	0.75	-0.404 ± 0.223	0.073	-	-
		Gain1-3	-0.043 ± 0.090	0.63	0.157 ± 0.128	0.22	-	-
		Gain3-6	-0.145 ± 0.142	0.31	-0.293 ± 0.202	0.15	-	-
		Gain6-10	0.095 ± 0.127	0.46	-0.034 ± 0.177	0.85	-	-
		Gain10-14	-0.010 ± 0.096	0.92	-0.154 ± 0.136	0.26	-	-
	B6×SR12	Wt1	0.017 ± 0.058	0.78	-0.016 ± 0.077	0.84	-	-
		Wt3	0.078 ± 0.120	0.52	0.053 ± 0.159	0.74	-	-
		Wt6	-0.062 ± 0.168	0.71	0.164 ± 0.224	0.47	-	-
		Wt10	0.115 ± 0.178	0.52	-0.152 ± 0.236	0.52	-	-
		Wt14	0.146 ± 0.179	0.42	0.020 ± 0.237	0.93	-	-
		Gain1-3	0.050 ± 0.079	0.54	0.080 ± 0.106	0.45	-	-
		Gain3-6	-0.134 ± 0.147	0.37	0.080 ± 0.195	0.68	-	-
		Gain6-10	0.171 ± 0.115	0.14	-0.216 ± 0.152	0.16	-	-
		Gain10-14	0.021 ± 0.103	0.84	0.167 ± 0.137	0.23	-	-
No trait exceeded the Bonferroni-corrected 5% threshold level. For abbreviations, see the footnote to Table 1.
