# Supplementary material for: Fine Mapping and Candidate Gene Search of Quantitative Trait Loci for Growth and Obesity Using Mouse Intersubspecific Subcongenic Intercrosses and Exome Sequencing
Source: PLoS One. 2014 Nov 14;9(11):e113233. doi: 10.1371/journal.pone.0113233 (PMC4232600; doi:10.1371/journal.pone.0113233)
Supplement: Table S3 — Organ weight not adjusted for body weight at 14 weeks of age, and additive and dominance diplotype effects for organ weight in the F2 populations obtained from B6×SR1 and B6×SR21 intercrosses. (XLSX) [file pone.0113233.s004.xlsx]

## Sheet: Table S3
Table S3. Organ weight not adjusted for body weight at 14 weeks of age, and additive and dominance diplotype effects for organ weight in the F2 populations obtained from B6×SR1 and B6×SR21 intercrosses.
			Diplotype					Diplotype effect				Degree of
Sex	F2 population	Trait	B/B	B/C	C/C	P value		Additive	P value	Dominance	P value	dominance	Inheritance
Male	B6×SR1	No. of mice	33	33-34	35-37
		Lung weight (g)	0.152 ± 0.003a	0.159 ± 0.003ab	0.162 ± 0.003b	0.027		0.005 ± 0.002	0.013	0.002 ± 0.003	0.51	0.4	Add
		Liver weight (g)	1.209 ± 0.027	1.259 ± 0.026	1.224 ± 0.026	0.36		0.011 ± 0.018	0.52	0.039 ± 0.030	0.2	-	-
		Spleen weight (g)	0.069 ± 0.003	0.073 ± 0.003	0.073 ± 0.003	0.36		0.001 ± 0.002	0.38	0.002 ± 0.003	0.43	-	-
		Paired kidney weight (g)	0.352 ± 0.006a	0.375 ± 0.006ab	0.375 ± 0.006b	0.013		0.011 ± 0.004	0.0058	0.004 ± 0.007	0.53	0.36	Add
		Paired testis weight (g)	0.197 ± 0.004a	0.186 ± 0.004ab	0.180 ± 0.004b	0.0076		-0.009 ± 0.003	0.0014	-0.002 ± 0.005	0.62	-0.22	Add
	B6×SR21	No. of mice	32	38-39	38-39
		Lung weight (g)	0.156 ± 0.002a	0.159 ± 0.002ab	0.165 ± 0.002b	0.013		0.004 ± 0.001	0.004	-0.001 ± 0.002	0.6	-0.25	Add
		Liver weight (g)	1.282 ± 0.029	1.287 ± 0.027	1.322 ± 0.029	0.36		0.020 ± 0.016	0.2	-0.015 ± 0.024	0.55	-	-
		Spleen weight (g)	0.079 ± 0.003a	0.083 ± 0.003ab	0.089 ± 0.003b	0.026		0.005 ± 0.002	0.0076	-0.001 ± 0.003	0.73	-0.2	Add
		Paired kidney weight (g)	0.362 ± 0.007a	0.364 ± 0.006a	0.394 ± 0.006b	3.4e-05		0.016 ± 0.004	6.6e-05	-0.014 ± 0.006	0.025	-0.88	Rec
		Paired testis weight (g)	0.199 ± 0.003	0.193 ± 0.003	0.197 ± 0.003	0.16		-0.001 ± 0.002	0.52	-0.005 ± 0.003	0.072	-	-
Female	B6×SR1	No. of mice	24	34-36	32
		Lung weight (g)	0.146 ± 0.004ab	0.142 ± 0.003b	0.155 ± 0.004a	0.012		0.004 ± 0.003	0.1	-0.009 ± 0.004	0.019	-2.25	Overrec
		Liver weight (g)	1.003 ± 0.020	0.963 ± 0.017	0.953 ± 0.018	0.1		-0.025 ± 0.012	0.041	-0.015 ± 0.017	0.38	-0.6	Add
		Spleen weight (g)	0.070 ± 0.002	0.069 ± 0.002	0.074 ± 0.002	0.091		0.002 ± 0.001	0.092	-0.002 ± 0.002	0.23	-	-
		Paired kidney weight (g)	0.278 ± 0.006ab	0.270 ± 0.005b	0.288 ± 0.005a	0.0011		0.005 ± 0.003	0.075	-0.013 ± 0.004	0.0022	-2.6	Overrec
	B6×SR21	No. of mice	28	38-39	33
		Lung weight (g)	0.140 ± 0.003	0.146 ± 0.002	0.147 ± 0.003	0.14		0.003 ± 0.002	0.06	0.002 ± 0.003	0.4	-	-
		Liver weight (g)	0.937 ± 0.019	0.955 ± 0.016	0.983 ± 0.017	0.15		0.023 ± 0.012	0.058	-0.005 ± 0.018	0.78	-	-
		Spleen weight (g)	0.088 ± 0.004	0.088 ± 0.003	0.086 ± 0.004	0.87		-0.001 ± 0.003	0.66	0.001 ± 0.004	0.79	-	-
		Paired kidney weight (g)	0.279 ± 0.004a	0.284 ± 0.004ab	0.293 ± 0.004b	0.04		0.007 ± 0.003	0.014	-0.002 ± 0.004	0.73	-0.29	Add
For abbreviations, see the footnotes to Tables 1 and 2.
