# Supplementary material for: Fine Mapping and Candidate Gene Search of Quantitative Trait Loci for Growth and Obesity Using Mouse Intersubspecific Subcongenic Intercrosses and Exome Sequencing
Source: PLoS One. 2014 Nov 14;9(11):e113233. doi: 10.1371/journal.pone.0113233 (PMC4232600; doi:10.1371/journal.pone.0113233)
Supplement: Table S6 — Measurements of body composition traits adjusted for body weight at 14 weeks of age, and additive and dominance diplotype effects for body composition traits in the F2 populations obtained from B6×SR2 and B6×SR12 intercrosses. (XLSX) [file pone.0113233.s007.xlsx]

## Sheet: Table S6
Table S6. Measurements of body composition traits adjusted for body weight at 14 weeks of age, and additive and dominance diplotype effects for body composition traits in the F2 populations obtained from B6×SR2 and B6×SR12 intercrosses.
			Diplotype					Diplotype effect				Degree of
Sex	F2 population	Trait	B/B	B/C	C/C	P value		Additive	P value	Dominance	P value	dominance	Inheritance
Male	B6×SR2	No. of mice	27-28	51-55	29-30
		Tail length (cm)	8.47 ± 0.03	8.40 ± 0.03	8.39 ± 0.03	0.11		-0.039 ± 0.020	0.06	-0.030 ± 0.030	0.32	-	-
		Head-body length (cm)	8.95 ± 0.04	8.94 ± 0.03	8.88 ± 0.04	0.34		-0.038 ± 0.028	0.1732	0.021 ± 0.041	0.62	-	-
		Total body length (cm)	17.44 ± 0.05a	17.33 ± 0.04ab	17.27 ± 0.04b	0.028		-0.082 ± 0.031	0.0084	-0.024 ± 0.045	0.6	-0.29	Add
		Inguinal fat pad weight (g)	0.286 ± 0.018	0.294 ± 0.014	0.287 ± 0.017	0.86		0.000 ± 0.010	0.97	0.008 ± 0.015	0.59	-	-
		Gonadal fat pad weight (g)	0.337 ± 0.020	0.335 ± 0.016	0.331 ± 0.020	0.97		-0.003 ± 0.012	0.81	0.001 ± 0.017	0.97	-	-
		Lung weight (g)	0.138 ± 0.003	0.139 ± 0.002	0.136 ± 0.002	0.48		-0.001 ± 0.002	0.52	0.002 ± 0.002	0.31	-	-
		Liver weight (g)	1.172 ± 0.022	1.116 ± 0.015	1.146 ± 0.021	0.1		-0.012 ± 0.015	0.4	-0.043 ± 0.022	0.047	-3.58	Overrec
		Spleen weight (g)	0.064 ± 0.002	0.063 ± 0.002	0.060 ± 0.002	0.54		-0.002 ± 0.002	0.3	0.001 ± 0.002	0.72	-	-
		Paired kidney weight (g)	0.336 ± 0.006	0.334 ± 0.004	0.327 ± 0.006	0.44		-0.005 ± 0.003	0.16	-0.004 ± 0.005	0.94	-	-
		Paired testis weight (g)	0.195 ± 0.003	0.195 ± 0.002	0.197 ± 0.003	0.73		0.001 ± 0.002	0.57	-0.002 ± 0.003	0.6	-	-
	B6×SR12	No. of mice	16	12	11
		Tail length (cm)	8.40 ± 0.05	8.40 ± 0.05	8.41 ± 0.05	0.97		0.005± 0.024	0.85	-0.009 ± 0.043	0.84	-	-
		Head-body length (cm)	9.33 ± 0.05	9.33 ± 0.05	9.27 ± 0.05	0.55		-0.031 ± 0.031	0.3217	0.030 ± 0.055	0.6	-	-
		Total body length (cm)	17.74 ± 0.05	17.73 ± 0.05	17.69 ± 0.06	0.63		-0.026 ± 0.028	0.36	0.015 ± 0.050	0.77	-	-
		Inguinal fat pad weight (g)	0.275 ± 0.024	0.273 ± 0.024	0.260 ± 0.026	0.78		-0.008 ± 0.012	0.51	0.006 ± 0.021	0.79	-	-
		Gonadal fat pad weight (g)	0.295 ± 0.029	0.282 ± 0.029	0.275 ± 0.030	0.65		-0.010 ± 0.011	0.38	-0.003 ± 0.020	0.86	-	-
		Lung weight (g)	0.152 ± 0.004	0.157 ± 0.004	0.156 ± 0.005	0.68		0.002 ± 0.003	0.53	0.003 ± 0.005	0.57	-	-
		Liver weight (g)	1.237 ± 0.016	1.292 ± 0.031	1.230 ± 0.031	0.39		-0.003 ± 0.022	0.88	0.058 ± 0.038	0.14	-	-
		Spleen weight (g)	0.074 ± 0.004	0.068 ± 0.004	0.070 ± 0.004	0.56		-0.002 ± 0.003	0.46	-0.003 ± 0.005	0.47	-	-
		Paired kidney weight (g)	0.365 ± 0.007	0.353 ± 0.008	0.364 ± 0.011	0.56		-0.000 ± 0.001	0.99	-0.012 ± 0.011	0.29	-	-
		Paired testis weight (g)	0.200 ± 0.004	0.205 ± 0.004	0.205 ± 0.005	0.59		0.003 ± 0.003	0.41	0.003 ± 0.005	0.59	-	-
Female	B6×SR2	No. of mice	26-27	63	32-33
		Tail length (cm)	8.20 ± 0.03	8.26 ± 0.03	8.23 ± 0.03	0.28		0.015 ± 0.020	0.45	0.042 ± 0.028	0.14	-	-
		Head-body length (cm)	8.46 ± 0.05	8.43 ± 0.03	8.45 ± 0.04	0.78		-0.004 ± 0.033	0.89	-0.032 ± 0.046	0.48	-	-
		Total body length (cm)	16.64 ± 0.06	16.68± 0.04	16.70 ± 0.05	0.73		0.028 ± 0.036	0.44	0.010 ± 0.051	0.84	-	-
		Inguinal fat pad weight (g)	0.236 ± 0.014	0.231 ± 0.010	0.215 ± 0.012	0.35		-0.010 ± 0.008	0.2	0.005 ± 0.011	0.64	-	-
		Gonadal fat pad weight (g)	0.183 ± 0.013	0.191 ± 0.009	0.172 ± 0.012	0.31		-0.005 ± 0.008	0.49	0.014 ± 0.011	0.21	-	-
		Lung weight (g)	0.124 ± 0.002	0.125 ± 0.001	0.126 ± 0.002	0.6		0.001 ± 0.001	0.32	0.000 ± 0.002	0.78	-	-
		Liver weight (g)	0.942 ± 0.016ab	0.947 ± 0.011b	0.906 ± 0.015a	0.048		-0.018 ± 0.010	0.079	0.023 ± 0.015	0.13	-	-
		Spleen weight (g)	0.064 ± 0.003	0.067 ± 0.002	0.071 ± 0.003	0.21		0.004 ± 0.002	0.072	-0.000 ± 0.003	0.93	-	-
		Paired kidney weight (g)	0.256 ± 0.004	0.258 ± 0.003	0.261 ± 0.004	0.63		0.002 ± 0.003	0.35	-0.000 ± 0.004	0.9	-	-
	B6×SR12	No. of mice	18	23	13
		Tail length (cm)	8.25 ± 0.05	8.23 ± 0.05	8.25 ± 0.05	0.88		0.002 ± 0.025	0.95	-0.018 ± 0.036	0.6225	-	-
		Head-body length (cm)	8.81 ± 0.04	8.83 ± 0.03	8.87 ± 0.04	0.6		0.029 ± 0.030	0.33	-0.015 ± 0.045	0.75	-	-
		Total body length (cm)	17.06 ± 0.06	17.07 ± 0.06	17.12 ± 0.07	0.59		0.034 ± 0.033	0.32	-0.020 ± 0.049	0.68	-	-
		Inguinal fat pad weight (g)	0.185 ± 0.012	0.187 ± 0.011	0.174 ± 0.013	0.53		-0.006 ± 0.006	0.36	0.007 ± 0.009	0.42	-	-
		Gonadal fat pad weight (g)	0.145 ± 0.012	0.138 ± 0.011	0.132 ± 0.013	0.56		-0.006 ± 0.006	0.29	-0.000 ± 0.009	0.99	-	-
		Lung weight (g)	0.135 ± 0.004	0.143 ± 0.004	0.133 ± 0.005	0.17		-0.001 ± 0.003	0.7206	0.009 ± 0.004	0.06	-	-
		Liver weight (g)	1.039 ± 0.022	1.041 ± 0.022	1.002 ± 0.023	0.071		-0.019 ± 0.009	0.043	0.020± 0.013	0.1312	1.05	Rec
		Spleen weight (g)	0.065 ± 0.001	0.067 ± 0.001	0.065 ± 0.002	0.65		-0.000 ± 0.001	0.8	0.002 ± 0.002	0.36	-	-
		Paired kidney weight (g)	0.271 ± 0.003	0.272 ± 0.003	0.274 ± 0.004	0.74		0.002 ± 0.002	0.44	0.000 ± 0.003	0.99	-	-
No trait exceeded the Bonferroni-corrected 5% threshold level. For abbreviations, see the footnotes to Tables 1 and 2.
