# Supplementary material for: Fine Mapping and Candidate Gene Search of Quantitative Trait Loci for Growth and Obesity Using Mouse Intersubspecific Subcongenic Intercrosses and Exome Sequencing
Source: PLoS One. 2014 Nov 14;9(11):e113233. doi: 10.1371/journal.pone.0113233 (PMC4232600; doi:10.1371/journal.pone.0113233)
Supplement: Table S7 — Summary of variants identified by exome sequencing of 153 genes located on the original congenic region between D2Mit33 and D2Mit38 on mouse chromosome 2. (XLSX) [file pone.0113233.s008.xlsx]

## Sheet: Table S7
Table S7. Summary of variants identified by exome sequencing of 153 genes located on the original congenic region between D2Mit33 and D2Mit38 on mouse chromosome 2.
	Position (bp)			Number of variant
Gene symbol	Start	End		sSNP	nsSNP	Deletion	Insertion	Nonsense
Dennd1a	37654509	38142904		3	1	0	0	0
Lhx2	38206827	38225248		2	0	0	0	0
Nek6	38367216	38443010		3	0	0	0	0
Psmb7	38443565	38499426		1	0	0	0	0
Nr5a1	38548179	38570062		2	0	0	0	0
Nr6a1	38578894	38640035		0	0	0	0	0
Mir181a-2	38708254	38708330		0	0	0	0	0
Mir181b-2	38709349	38709433		0	0	0	0	0
Olfml2a	38787499	38816105		8	1	1	0	0
Wdr38	38853828	38857104		3	0	0	0	0
Rpl35	38857100	38860651		1	0	0	0	0
Arpc5l	38863658	38871392		0	0	0	0	0
Golga1	38872022	38920926		3	2	0	0	0
Scai	38921734	39046250		1	0	0	0	0
Gm16523	39013005	39017755		0	0	0	0	0
Ppp6c	39052317	39081858		1	0	0	0	0
Lrp1b	40452292	42509118		31	12	0	0	0
Kynu	43410848	43538235		7	1	0	0	0
Arhgap15	43604343	43747293		4	2	0	0	0
Gtdc1	44419941	44717142		1	2	0	0	0
Zeb2	44839153	44968799		3	1	0	0	0
Gm13476	44966657	44969602		0	0	0	0	0
Acvr2a	48669628	48758784		1	0	0	0	0
Orc4l	48758273	48804787		2	0	0	0	0
Mbd5	48805027	49172589		7	1	0	1	0
Epc2	49307005	49407129		2	1	0	0	0
Kif5c	49474833	49630298		14	1	0	0	0
Lypd6b	49643205	49804366		3	2	0	1	0
Lypd6	49921981	50049083		4	1	0	0	0
Mmadhc	50135400	50152197		3	0	0	0	0
Gm13498	50765203	50767366		0	0	0	0	0
Rnd3	50985958	51004631		0	0	0	0	0
Tas2r134	51483030	51483927		2	4	0	0	0
Rbm43	51779971	51790529		4	3	0	0	0
Nmi	51804018	51828728		6	4	0	0	0
Tnfaip6	51893632	51912201		1	0	0	0	0
Rif1	51928356	51977901		11	14	0	0	0
Neb	51992166	52194318		31	4	0	0	0
Arl5a	52253470	52280394		4	1	0	0	0
Cacnb4	52283839	52532101		2	0	0	0	0
Stam2	52547724	52601183		4	1	0	0	0
Fmnl2	52716901	52993236		10	2	0	0	0
Prpf40a	52997508	53050221		2	0	0	0	0
Arl6ip6	53051117	53078255		4	1	0	0	0
Rprm	53936503	53937963		1	1	0	0	0
Galnt13	54288797	54970155		0	0	0	0	0
Kcnj3	55289566	55447936		7	0	0	0	0
Nr4a2	56959637	56976414		0	0	0	0	0
Gpd2	57090088	57223130		4	2	0	0	0
Galnt5	57850565	57891582		10	8	0	0	0
Ermn	57897525	57905163		1	2	0	1	0
Cytip	57981549	58012533		3	1	0	0	0
Acvr1c	58119863	58210169		6	0	0	0	0
Acvr1	58298848	58419239		6	0	0	0	0
Upp2	58607595	58643079		5	1	0	0	0
Ccdc148	58674113	58998684		5	1	0	0	0
Pkp4	58998906	59193262		5	0	1	0	0
Dapl1	59322709	59343075		1	0	0	0	0
Tanc1	59450100	59684206		21	4	0	1	0
Wdsub1	59690423	59720663		6	1	0	0	0
Baz2b	59737419	59963797		15	6	1	0	0
March7	60047992	60086442		6	0	0	0	0
Cd302	60090049	60122475		1	0	1	0	0
Ly75	60131816	60221288		27	9	0	0	0
Pla2r1	60257095	60391318		18	8	0	0	0
Itgb6	60436349	60511750		11	3	0	0	0
Rbms1	60590009	60801261		2	0	0	0	0
Tank	61416642	61492224		1	5	0	0	0
Psmd14	61549750	61638433		1	0	0	0	0
Tbr1	61642509	61652170		2	1	0	0	0
Slc4a10	61884596	62164800		6	0	0	0	0
Dpp4	62168131	62250288		6	0	0	0	0
Gcg	62312586	62321710		0	1	0	0	0
Fap	62339001	62412078		2	2	0	0	0
Ifih1	62433849	62484312		17	5	0	0	0
Gca	62502383	62532166		3	1	0	0	0
Kcnh7	62541002	63022344		6	1	0	0	0
Fign	63815417	63936064		4	1	0	0	0
Grb14	64750539	64860823		7	2	0	0	0
Cobll1	64926395	65076683		14	18	0	0	0
Slc38a11	65154689	65202083		3	8	0	0	0
Scn3a	65295174	65405549		21	0	0	0	0
Scn2a1	65508501	65605504		19	0	0	0	0
Csrnp3	65683823	65869602		10	0	0	0	0
Galnt3	65920822	65962850		6	1	0	0	0
Ttc21b	66022385	66094674		10	0	0	0	0
Scn1a	66108838	66278894		18	1	0	0	0
Gm13629	66278936	66385529		0	0	0	0	0
Scn9a	66318137	66473009		13	3	0	0	0
Scn7a	66511482	66622967		14	17	0	0	0
Gm1322	67011890	67024269		1	2	0	0	0
Xirp2	67284058	67364663		44	43	2	1	0
B3galt1	67955769	67960746		3	0	0	0	0
Stk39	68048503	68310038		3	0	0	0	0
4933409G03Rik	68420469	68454520		4	9	1	3	0
4932414N04Rik	68495940	68586522		10	10	0	0	0
Lass6	68699613	68949347		0	0	0	0	0
Nostrin	68973856	69027384		6	1	0	0	0
Spc25	69031952	69044214		0	2	0	0	0
G6pc2	69058054	69066045		3	2	0	0	0
Abcb11	69076338	69180673		16	4	0	1	0
Dhrs9	69218518	69241143		5	0	0	0	0
Lrp2	69262391	69424124		56	14	0	0	0
Bbs5	69485311	69505626		1	0	0	0	0
Kbtbd10	69508176	69522296		7	1	0	0	0
Fastkd1	69524880	69550663		2	11	0	0	0
Ppig	69561144	69592116		16	22	1	1	3
Ccdc173	69596113	69627543		0	1	0	0	0
Phospho2	69627793	69635225		1	0	0	0	0
Klhl23	69660426	69674707		3	0	0	0	0
Ssb	69699618	69709903		1	0	0	0	0
Mettl5	69709251	69723661		3	0	0	0	0
Ubr3	69735302	69862070		8	1	0	0	0
Myo3b	69877182	70267252		11	6	0	0	0
Sp5	70312979	70315783		2	0	0	0	0
4933404M02Rik	70346875	70378941		1	2	0	0	0
Gad1	70400220	70440069		3	0	0	0	0
Gorasp2	70499565	70529782		1	1	0	0	0
Tlk1	70550466	70663537		7	0	0	0	0
Mettl8	70802619	70856431		3	2	0	0	1
Dcaf17	70893800	70937199		2	0	0	0	0
Cybrd1	70956110	70980983		4	4	1	0	0
Dync1i2	71050069	71101351		0	0	0	0	0
Slc25a12	71112351	71205611		4	0	0	0	0
Hat1	71227316	71279679		1	0	0	0	0
Metap1d	71291394	71363248		0	1	0	0	0
Dlx1	71367501	71372037		1	0	0	0	0
Dlx1as	71368694	71375948		0	0	0	0	0
Dlx2	71381464	71384811		4	0	0	0	0
Gm1631	71557473	71569023		2	5	0	0	0
Itga6	71625139	71694815		9	1	0	0	0
Pdk1	71711328	71741914		3	0	0	0	0
Rapgef4	71819343	72094433		3	1	0	0	0
B230120H23Rik	72123693	72280665		7	1	0	0	0
Cdca7	72314275	72324947		0	0	0	0	0
Sp3	72774489	72817338		3	0	0	0	0
Ola1	72930857	73052504		2	1	0	0	0
Sp9	73109982	73113826		2	0	0	0	0
Cir1	73121928	73150649		0	0	0	0	0
Scrn3	73150708	73175864		4	1	0	0	0
Gpr155	73179563	73224455		5	1	0	0	0
Wipf1	73267673	73367467		5	0	0	0	0
Chrna1	73401337	73418363		8	0	0	0	0
Chn1	73448716	73613403		3	0	0	0	0
Atf2	73654578	73730685		3	0	0	0	1
Atp5g3	73746506	73749351		1	0	0	0	0
Lnp	74352893	74417005		4	7	0	0	0
Evx2	74493672	74497476		1	0	0	0	0
Hoxd13	74506366	74509655		1	0	0	0	0
Hoxd12	74513086	74515762		2	0	0	0	0
Hoxd11	74520449	74522195		0	0	0	0	0
Hoxd10	74530004	74533159		0	0	0	0	0
Hoxd9	74535819	74538265		0	1	0	0	0
Total no. of variants				840	334	9	10	5
Mean no. of variants/gene				5.4902	2.18301	0.0588235	0.0653595	0.0326797
Standard deviation				7.81708	4.95962	0.26246	0.317747	0.267008
Max no. of variants/gene				56	43	2	3	3
Min no. of variants/gene				0	0	0	0	0
